# Supplementary material for: Plant-Community Vulnerability in Highly Fragmented Landscapes Is Higher in Secondary Forests Than in Old Growth Forests in the Andean–Amazonian Transition
Source: Plants (Basel). 2022 Nov 29;11(23):3284. doi: 10.3390/plants11233284 (PMC9739964; doi:10.3390/plants11233284)
Supplement: Supplementary file 1 [file plants-11-03284-s001.zip]

Archive with 2 entries (2 files):
- Supplementary Information v4.pdf
- Supplementary Table S1.xlsx
