# Supplementary material for: Plant-Community Vulnerability in Highly Fragmented Landscapes Is Higher in Secondary Forests Than in Old Growth Forests in the Andean–Amazonian Transition
Source: Plants (Basel). 2022 Nov 29;11(23):3284. doi: 10.3390/plants11233284 (PMC9739964; doi:10.3390/plants11233284)
Supplement: Supplementary file 1 [file plants-11-03284-s001.zip › Supplementary Table S1.xlsx]

## Sheet: Table S1
Table S1. List of the plant species and their functional vulnerability values by plot for each successional category in two landscape units
Landscape	Hill	Hill	Hill	Hill	Hill	Hill	Hill	Hill	Hill	Hill	Hill	Mountain	Mountain	Mountain	Mountain	Mountain	Mountain	Mountain	Mountain	Mountain	Mountain	Mountain	Mountain	Hill	Hill	Hill	Mountain	Mountain	Mountain	Mountain	Mountain	Mountain	Mountain	Average Vi	Total abundance
Chronosequence	DP	DP	EF	IF	IF	IF	EF	IF	IF	EF	IF	EF	DP	IF	IF	IF	DP	EF	EF	IF	IF	IF	DP	OF	OF	OF	OF	OF	OF	OF	OF	OF	OF
Plot	DL10	DL11	DL12	DL13	DL15	DL16	DL2	DL3	DL5	DL6	DL7	DM1	DM11	DM12	DM13	DM14	DM15	DM16	DM2	DM3	DM7	DM8	DM9	RL2	RL3	RL4	RM11	RM12	RM13	RM4	RM6	RM8	RM9
Species
Aegiphila parviflora												0.000943964																						0.000943964	14
Albizia pedicellaris																	0.000489019	0.00515329																0.00282115	8
Alchornea glandulosa				0.0433029																														0.0433029	1
Alchornea triplinervia				0.0461409							0.0265097							0.00706417							0.064257									0.035993	12
Alsophila cuspidata																			0.646578															0.646578	13
Ampelocera edentula																0.0185698									0.0607551									0.0396625	3
Andira macrothyrsa																											0.0449501							0.0449501	1
Aniba panurensis																0.0186847									0.0608825									0.0397836	2
Annona duckei																0.0162015																		0.0162015	1
Annona edulis															0.0786396																			0.0786396	1
Annona hypoglauca															0.0786799																			0.0786799	1
Apeiba membranacea															0.0776579																			0.0776579	5
Astrocaryum chambira			0.243081	0.223912					0.260484																									0.242492	16
Astrocaryum cuatrecasasianum			0.169605				0.150001		0.199717		0.158136																							0.169365	8
Attalea maripa			0.378659	0.361724				0.265344	0.38422																									0.347487	17
Bellucia grossularioides			0.0231075										0.00220987			0.0161371		0.00735472																0.0122023	48
Bellucia pentamera	0.0144526																																	0.0144526	1
Bellucia strigosa																0.0161419																		0.0161419	1
Brosimum acutifolium			0.0250816													0.0170959																		0.0210888	4
Brosimum guianense				0.0474846																														0.0474846	1
Brosimum lactescens																																	0.00935397	0.00935397	1
Brosimum utile																0.0164186								0.00249325						0.00503762				0.00798316	11
Brownea coccinea				0.0585705																														0.0585705	2
Byrsonima krukoffii			0.0239565	0.0417798														0.00961813																0.0251181	10
Calliandra surinamensis																											0.0492033							0.0492033	6
Capirona decorticans															0.143923																			0.143923	2
Caryocar glabrum																										0.103701								0.103701	1
Casearia arborea			0.0266281	0.0439126		0.00505991								0.00391767	0.0797864	0.0196553		0.00528431																0.0263206	26
Casearia commersoniana																																	0.0128677	0.0128677	9
Casearia javitensis									0.0862587							0.0209309																		0.0535948	7
Casearia ulmifolia															0.0800172																			0.0800172	1
Cecropia ficifolia			0.14464																															0.14464	1
Cecropia sciadophylla									0.291692										0.274922						0.296722									0.287779	18
Cedrelinga cateniformis																									0.0597767		0.0433723					0.00307696	0.00887527	0.0287753	67
Cedrela odorata																											0.0635068							0.0635068	1
Chrysophyllum bombycinum																										0.0991013	0.0448669			0.00460686			0.00873683	0.039328	13
Chrysophyllum manaosense																										0.101042								0.101042	1
Chrysophyllum prieurii																																	0.0179104	0.0179104	11
Citronella incarum																											0.0520858							0.0520858	1
Clarisia racemosa																0.0213971																	0.0122283	0.0168127	2
Compsoneura capitellata																					0.293026				0.0645581	0.103757							0.0129064	0.118562	84
Compsoneura sprucei																																	0.0101399	0.0101399	4
Conceveiba guianensis																									0.0596043									0.0596043	1
Conceveiba terminalis																																	0.00912803	0.00912803	1
Couma macrocarpa				0.0597608												0.0405026										0.121534	0.0699667						0.0360841	0.0655695	21
Coussapoa orthoneura																0.0195127																		0.0195127	1
Crepidospermum goudotianum																																	0.0622677	0.0622677	2
Crepidospermum rhoifolium																									0.0628503			0.0249762	0.122739				0.011612	0.0555443	7
Croton amazonicus																											0.0449623							0.0449623	3
Croton lechleri																			0.192739															0.192739	4
Croton matourensis															0.0788217													0.0156066						0.0472142	32
Cupania latifolia																										0.104092								0.104092	1
Cupania scrobiculata		0.0064277	0.0255255	0.0429446																														0.0249659	14
Cyathea lasiosora																						0.113766	0.0213957											0.067581	41
Dacryodes granatensis																											0.175303							0.175303	1
Dacryodes hopkinsii																									0.0595134									0.0595134	3
Dendrobangia boliviana																											0.0458671							0.0458671	1
Dialium guianense																0.0220652								0.0070214	0.0644914					0.0118481	0.161541	0.00573173	0.0128499	0.0407927	9
Dolichodelphys chlorocrater																0.0217351																		0.0217351	1
Endlicheria bracteata																0.0639761																		0.0639761	1
Endlicheria directonervia									0.0855103																0.0603329	0.0997869								0.0818767	6
Endlicheria robusta																0.0170506																	0.00882382	0.0129372	7
Endlicheria sericea									0.0840105																	0.0998936								0.0919521	5
Erisma uncinatum																									0.063559									0.063559	1
Erythrina rubrinervia																			0.190613															0.190613	1
Eschweilera coriacea									0.0843022							0.0190508									0.0612884	0.100925			0.129421		0.15952			0.0924179	21
Eschweilera laevicarpa																																	0.00924116	0.00924116	2
Eschweilera rufifolia																0.0162209																		0.0162209	3
Eugenia chrysophyllum													0.0107104					0.00852627																0.00961833	5
Eugenia coffeifolia			0.0292839																															0.0292839	6
Ficus insipida										0.0116324					0.0733245				0.191325															0.0920941	4
Ficus macbridei																			0.194589															0.194589	7
Gloeospermum sphaerocarpum															0.081267																			0.081267	1
Guarea grandifolia																																	0.0116553	0.0116553	5
Guarea silvatica																											0.0710043							0.0710043	4
Guarea trunciflora																											0.0433288							0.0433288	2
Guatteria boliviana																0.0165909		0.00594578																0.0112683	12
Guatteria cargadero					0.0130239											0.0195658																		0.0162948	14
Guatteria foliosa																0.0223081																	0.0131134	0.0177107	7
Guatteria guianensis																										0.117817							0.0314301	0.0746235	7
Guatteria punctata				0.0466279																														0.0466279	10
Guatteria tomentosa						0.00659396																												0.00659396	15
Gustavia hexapetala				0.0421658			0.0289468		0.0840286							0.0180323									0.0601796	0.10007							0.00925547	0.0489541	41
Heisteria acuminata																										0.104906								0.104906	1
Helicostylis elegans									0.0847936																									0.0847936	2
Henriettea fascicularis	0.0077712		0.0226815	0.0405136					0.084319	0.00768229		0.00100557	0.00337565						0.19427															0.0452024	98
Hevea benthamiana																										0.0996411								0.0996411	2
Hevea guianensis															0.0733674	0.0164961													0.122444					0.0707692	16
Hieronyma alchorneoides		0.00812597	0.0270466	0.0438975	0.0128938					0.0154887																								0.0214905	24
Hieronyma oblonga															0.0821373	0.0215812		0.00684756																0.0368554	8
Hymenaea oblongifolia																0.0310802											0.0616196							0.0463499	2
Inga auristellae									0.0911602							0.0228679									0.0673071									0.0604451	8
Inga capitata																0.0173665									0.0620711	0.101428								0.0602886	8
Inga leiocalycina			0.0309364																															0.0309364	1
Inga nobilis																			0.193918															0.193918	2
Inga sapindoides																			0.190658															0.190658	9
Inga thibaudiana			0.0239356			0.00998025			0.08581						0.0734096				0.191424															0.0769119	24
Inga umbellifera																											0.0514205							0.0514205	1
Iriartea deltoidea															0.411364							0.366554						0.473832	0.360368					0.403029	55
Iryanthera laevis																									0.064411	0.103637								0.0840239	2
Iryanthera crassifolia																																	0.00904558	0.00904558	2
Iryanthera juruensis																									0.0632284	0.102634							0.0117619	0.0592081	21
Isertia laevis	0.0110526																																	0.0110526	1
Jacaranda copaia								0.139022				0.00213437						0.00529742					0.0143268		0.0601328									0.0441827	37
Jacaratia spinosa																			0.193141															0.193141	1
Lacistema nena			0.0260463	0.043359		0.00516457												0.00502568																0.0198989	24
Lacmellea gracilis				0.0435185															0.198778															0.121148	4
Lacunaria jenmanii																0.0172093																		0.0172093	2
Ladenbergia oblongifolia														0.00400118																				0.00400118	7
Laetia procera			0.0269499					0.140406	0.0850961							0.0199324																		0.0680961	11
Leonia glycycarpa																									0.0623206	0.101809								0.0820647	4
Licania canescens																																	0.00985254	0.00985254	9
Licania harlingii																											0.0458753							0.0458753	1
Licania heteromorpha																										0.101946	0.0452098							0.0735779	2
Licania micrantha																										0.0991287								0.0991287	1
Lindackeria paludosa				0.0431637												0.0177716									0.0624421									0.0411258	8
Maquira coriacea																0.0221373																		0.0221373	1
Marila laxiflora															0.0820142	0.028949																		0.0554816	4
Matayba inelegans																0.016398					0.287873						0.044038						0.00863008	0.0892347	54
Matayba purgans									0.0856243																									0.0856243	2
Matisia idroboi																									0.0599844									0.0599844	4
Meliosma tachirensis																0.0229149																		0.0229149	1
Miconia albicans		0.00809947																																0.00809947	3
Miconia dolichorrhyncha				0.0406066	0.00984231																													0.0252244	22
Miconia elata		0.00761748																																0.00761748	2
Miconia minutiflora																		0.00826639																0.00826639	11
Miconia aurea															0.0800625																			0.0800625	1
Miconia poeppigii			0.0263107														0.0011515	0.00506114																0.0108411	31
Miconia punctata																																	0.00863781	0.00863781	10
Miconia splendens																	0.000699924																	0.000699924	1
Miconia tetrasperma									0.084164																									0.084164	4
Miconia trinervia																										0.0999813								0.0999813	1
Micropholis Guyanensis																								0.00249568				0.0181373	0.125438					0.0486902	7
Minquartia guianensis																									0.0595376								0.00865934	0.0340985	7
Myrcia splendens													0.00977224	0.00499646																				0.00738435	10
Naucleopsis caloneura																																	0.00986241	0.00986241	3
Nectandra cuspidata									0.0854933									0.00576957																0.0456314	10
Neea divaricata																											0.0478383							0.0478383	1
Ochroma pyramidale																			0.190702															0.190702	11
Ocotea floribunda						0.0051927																												0.0051927	11
Ocotea guianensis																		0.00836965																0.00836965	4
Ocotea javitensis																										0.101018							0.0102442	0.0556311	12
Ocotea longifolia				0.0407585	0.00995555													0.00582201								0.0992322								0.0389421	30
Ocotea oblonga																										0.105724						0.00676327		0.0562436	9
Ocotea pauciflora																											0.0487172							0.0487172	1
Ocotea puberula																									0.0596476	0.0993034								0.0794755	3
Ocotea quixos																											0.0432907							0.0432907	12
Oenocarpus bataua																					0.495595				0.724063	0.685242	0.7419				0.627681			0.654896	39
Ormosia nobilis																		0.0108834																0.0108834	5
Osteophloeum platyspermum																0.0161293										0.0990144	0.0447084						0.0086774	0.0421324	34
Parkia nitida																											0.0435726							0.0435726	3
Parkia velutina																									0.129622	0.16206							0.0890487	0.12691	11
Perebea guianensis			0.0480413																															0.0480413	2
Perebea mollis																0.027281																		0.027281	2
Piptocoma discolor										0.00330241	0.0265799								0.201644				0.0150559											0.0616455	71
Pourouma ferruginea									0.0922443																									0.0922443	2
Pourouma bicolor															0.0838457										0.0766055									0.0802256	16
Pourouma cecropiifolia																										0.110926								0.110926	1
Pourouma minor															0.0788537																			0.0788537	3
Pouteria caimito																										0.104228								0.104228	1
Pouteria campanulata																										0.105282								0.105282	2
Protium leptostachyum									0.0840263																									0.0840263	2
Protium sagotianum															0.0821793																			0.0821793	4
Protium amazonicum																0.266692											0.284779							0.275735	4
Protium apiculatum															0.0738627																			0.0738627	11
Protium grandifolium															0.0798795																			0.0798795	2
Protium insigne																									0.059566									0.059566	1
Protium subserratum							0.024803								0.0730983	0.0166767						0.111876			0.0612555	0.100627	0.047284						0.00951894	0.0556424	189
Pseudosenefeldera inclinata																									0.0601082	0.100015	0.043342			0.00709448	0.158916		0.00921407	0.0631149	83
Pseudolmedia laevis									0.0843553																								0.0102306	0.0472929	25
Pseudoxandra leiophylla								0.141529																										0.141529	6
Pseudolmedia macrophylla																0.0175275																	0.0107379	0.0141327	17
Qualea acuminata																											0.0461799						0.0120912	0.0291355	39
Qualea ingens																														0.0132855	0.162549			0.0879173	11
Rhodostemonodaphne kunthiana																																	0.00979228	0.00979228	2
Richeria grandis																										0.0999615								0.0999615	2
Rinorea lindeniana															0.0795441																			0.0795441	1
Rudgea viburnoides																										0.0990808								0.0990808	1
Schefflera morototoni				0.0686833																														0.0686833	1
Schizocalyx bracteosus																0.0764373																		0.0764373	2
Simaba guianensis																										0.0990869								0.0990869	1
Siparuna decipiens															0.0864714																			0.0864714	2
Siparuna guianensis	0.0114102																																	0.0114102	2
Sloanea floribunda																										0.100432								0.100432	2
Sloanea macrophylla																																	0.0180718	0.0180718	1
Sloanea pubescens																											0.0492198							0.0492198	1
Socratea exorrhiza									0.90842											0.153505														0.530962	70
Styrax macrophyllus																											0.0443222							0.0443222	1
Swartzia oraria																																	0.00932558	0.00932558	29
Symphonia globulifera																										0.104949							0.0143975	0.0596734	5
Tachigali formicarum																																	0.0473304	0.0473304	11
Tachigali setifera																		0.0391019																0.0391019	4
Talisia nervosa																											0.0437679							0.0437679	1
Tapirira guianensis				0.0408742		0.0082108								0.00683542		0.0161374				0.831346					0.0595684			0.0196447		0.00461015			0.00872366	0.110661	38
Tapirira obtusa			0.0276279																														0.0127986	0.0202132	20
Tapirira retusa									0.0872346							0.0174698																		0.0523522	3
Tetrathylacium macrophyllum															0.0732364				0.191226															0.132231	16
Tetragastris panamensis																									0.0642526								0.0133499	0.0388013	13
Theobroma subincanum																									0.0628027	0.102199	0.0492045	0.0249046	0.122708	0.00700362	0.165716		0.0115521	0.0682613	29
Trattinnickia boliviana									0.108063																									0.108063	4
Trattinnickia peruviana				0.0581865	0.0283656											0.0385683																		0.0417068	19
Trymatococcus amazonicus																											0.0470468							0.0470468	1
Virola calophylla																0.0200452									0.0644605		0.0509953							0.045167	5
Virola duckei															0.0757489																			0.0757489	1
Virola elongata							0.0250116		0.0846164						0.0751292	0.0161555		0.00693117		0.831888					0.0594206	0.09894							0.00864049	0.134081	93
Virola pavonis																0.0168101											0.0435814			0.00565281			0.00876132	0.0187014	18
Virola sebifera				0.0423596												0.0168174		0.0109101							0.061457		0.0475445			0.00501993			0.00966846	0.0276824	150
Vochysia grandis																										0.101104	0.0444358							0.07277	3
Wittmackanthus stanleyanus																0.0193443																		0.0193443	1
Xylopia amazonica																										0.106165	0.0495065							0.0778355	2
Xylopia nitida															0.0840294																			0.0840294	1
Xylopia parviflora																									0.0617006									0.0617006	1
Zygia basijuga																											0.0451032							0.0451032	2
